# Supplementary material for: Epidemiologic Characteristics of Chronic Hepatitis B and Coinfections with Hepatitis C Virus or Human Immunodeficiency Virus in South Korea: A Nationwide Claims-Based Study Using the Korean Health Insurance Review and Assessment Service Database
Source: Pathogens. 2025 Jul 19;14(7):715. doi: 10.3390/pathogens14070715 (PMC12299982; doi:10.3390/pathogens14070715)
Supplement: Supplementary file 1 [file pathogens-14-00715-s001.zip]

Archive with 1 entries (1 files):
- pathogens-3760095-supplementary.pdf
